# Supplementary material for: Mitochondrial fusion supports increased oxidative phosphorylation during cell proliferation
Source: eLife. 2019 Jan 29;8:e41351. doi: 10.7554/eLife.41351 (PMC6351101; doi:10.7554/eLife.41351)
Supplement: Figure 1—source data 3. [file elife-41351-fig1-data3.xlsx]

## Sheet: Figure1F
Isotopologue	Q	Q	P	P	P	citrate	Q	P	SEM_Q	SEM_P	p value
0	0.56328	0.56609	0.73168	0.78054	0.66741	0	0.564685	0.726543	0.001405	0.0327587	0.0383878
1	0.01286	0.01085	0.00473	0.00438	0.0045	1	0.011855	0.00453667	0.001005	0.000102686	0.0841097
2	0.27675	0.27609	0.20487	0.16007	0.26269	2	0.27642	0.20921	0.00033	0.0297032	0.151988
3	0.0379	0.04161	0.01146	0.00688	0.01344	3	0.039755	0.0105933	0.001855	0.00194266	0.00246481
4	0.0663	0.06262	0.03453	0.04008	0.03818	4	0.06446	0.0375967	0.00184	0.00162848	0.00397344
5	0.03705	0.03705	0.01274	0.00805	0.01378	5	0.03705	0.0115233	0	0.00176243	0.00473306
6	0.00587	0.00569	0	0	0	6	0.00578	0	9e-05	0	0.00991196

## Sheet: Figure1G
Isotopologue	0	1	2	3	4	5	6		0	1	2	3	4	5	6
P	0.2641	0.0328	0.1081	0.1181	0.3358	0.1211	0.0201	Q	0.4834	0.0881	0.115	0.0760667	0.178367	0.0570333	0.00203333
P	0.2746	0.0362	0.1081	0.1222	0.3478	0.1008	0.0104	P	0.273533	0.0354667	0.108067	0.118367	0.3469	0.104633	0.0131
P	0.2819	0.0374	0.108	0.1148	0.3571	0.092	0.0088	SEM_Q	0.0169576	0.00363731	0.00189297	0.00427291	0.000895048	0.00784035	0.00024037
Q	0.506	0.0836	0.112	0.0714	0.179	0.0463	0.0017	SEM_P	0.00516602	0.0013776	3.33333e-05	0.00214035	0.00616523	0.00861633	0.00353034
Q	0.494	0.0854	0.1145	0.0722	0.1795	0.0525	0.0019	p value	0.00367318	0.00188284	0.0670798	0.0032702	0.00109226	0.0152952	0.0877934
Q	0.4502	0.0953	0.1185	0.0846	0.1766	0.0723	0.0025

## Sheet: Figure1H
Isotopologue	0	1	2	3	4	5	6		0	1	2	3	4	5	6
P	90.25	0.4	8.7	0	0.59	0.06	0	Q	0.6435	0.0407	0.256767	0.0251	0.0288	0.00513333	0
P	92.09	0.35	7.25	0	0.3	0.01	0	P	0.905833	0.00363333	0.0859333	0	0.00423333	0.0004	0
P	89.41	0.34	9.83	0	0.38	0.05	0	SEM_Q	0.00234592	0.0008544	0.00398386	0.000550757	0.0013	8.81917e-05	0
Q	64.2	4.14	25.67	2.6	2.87	0.53	0	SEM_P	0.00791398	0.000185592	0.00746689	0	0.000864741	0.000152753	0
Q	64.04	3.9	26.37	2.52	2.66	0.5	0	p value	0.000378276	0.000312126	0.000237685	0.000481126	0.000233855	7.07649e-05	#DIV/0!
Q	64.81	4.17	24.99	2.41	3.11	0.51	0
